# Supplementary material for: Do Subjects from Different Occupational Groups Experience Dental Fear and Anxiety Equally?
Source: Medicina (Kaunas). 2024 Apr 21;60(4):674. doi: 10.3390/medicina60040674 (PMC11051849; doi:10.3390/medicina60040674)
Supplement: Supplementary file 1 [file medicina-60-00674-s001.zip]

Archive with 1 entries (1 files):
- medicina-2911725-supplementary.pdf
